# Supplementary material for: MMP-2 associated imbalance of VEGF/Endostatin is linked to suppression of the PI3K/AKT/HIF-1α pathway in steroid-induced osteonecrosis of femoral head
Source: PLoS One. 2026 Apr 17;21(4):e0346880. doi: 10.1371/journal.pone.0346880 (PMC13089727; doi:10.1371/journal.pone.0346880)
Supplement: S2 File — (XLSX) [file pone.0346880.s004.xlsx]

## Sheet: immunofluorescence
			Fluorescence intensity				Normalized value
Figure 1 B	VEGF	Group	Sample1	Sample 2	Sample 3	mean	Sample 1	Sample 2	Sample 3	mean	SD
		Control	1.34	1.39	1.71	1.48	0.905405	0.939189	1.15541	1	0.1356
		SONFH	0.84	0.28	0.43		0.567568	0.189189	0.290541	0.3491	0.1959
Figure 1D	Endostatin
		Control	0.43	0.47	0.59	0.496667	0.865191	0.945674	1.18712	0.9993	0.1675
		SONFH	2.13	1.34	1.75		4.28571	2.69618	3.52113	3.501	0.795
Figure 4F	VEGF
		Control	3.05	4.33	4.41	3.93	0.776081	1.10178	1.12214	1	0.1942
		SONFH	1.3	1.89	1.41		0.330789	0.480916	0.358779	0.3902	0.07983
		SONFH+MMP-2	0.41	0.32	0.33		0.104326	0.0814249	0.0839695	0.1399	0.02935
		SONFH+Endostatin	0.59	0.42	0.64		0.150127	0.10687	0.16285	0.08991	0.01255
Figure 5D	Endostatin
		Control	2.32	1.74	2.57	2.21	1.04977	0.78733	1.1629	1	0.1927
		SONFH	4.71	5.87	4.52		2.13122	2.65611	2.04525	2.278	0.3307
		SONFH+MMP-2	5.8	7.42	6.92		2.62443	3.35747	3.13122	3.035	0.24
		SONFH+Endostatin	6.79	6.59	5.83		3.21801	3.12322	2.76303	3.038	0.3754
	VEGF/Endostatin					mean	SD
		Control	3.11628	2.95745	2.89831	2.991	0.1127
		SONFH	0.394366	0.208955	0.245714	0.283	0.09817
	VEGF/Endostatin					mean	SD
		Control	1.31466	2.48851	1.71595	1.84	0.5966
		SONFH	0.276008	0.321976	0.311947	0.3033	0.02417
		SONFH+MMP-2	0.0706897	0.0431267	0.0476879	0.05383	0.01477
		SONFH+Endostatin	0.0868925	0.0637329	0.109777	0.0868	0.02302

## Sheet: Hematoxylin and eosin 
			Percentage of empty lacunae(%)
Figure 2B		Groups	Sample 1	Sample 2	Sample 3	Sample 4	Sample 5	Sample 6	Sample 7	Sample 8	Sample 9	mean	SD
		Control	5.35714	7.59494	5.97015	8.57143	8.97436	8.33333	9.09091	6.84932	8.69565	7.715	1.366
		SONFH	20	34.0909	18.1818	17.5	18.3673	17.6471	19.2982	28.5714	20.9677	21.62	5.782
		SONFH+Endostatin	40.5405	32.4675	23.7288	25.5814	30	19.5122	42.2222	33.9623	30.9091	30.99	7.442

## Sheet: micro-CT based angiography
			Vascular volume fraction
Figure 2E		Groups	Sample 1	Sample 2	Sample 3	mean	SD
		Control	6.55	5.53	6.27	6.117	0.527
		SONFH	3.95	2.88	2.97	3.267	0.5935
		SONFH+Endostatin	0.97	1.09	1.02	1.027	0.06028

## Sheet:  Calcein staining
			Mineral apposition rate (MAR)
Figure 2F		Groups	Sample 1	Sample 2	Sample 3	mean	SD
		Control	3.00333	5.03167	3.95167	3.996	1.015
		SONFH	2.30667	2.42167	2.13667	2.288	0.1434
		SONFH+Endostatin	1.02	0.963333	1.21333	1.066	0.1311

## Sheet: micro-CT
Figure 3B	BMD(g/cm^3)	Groups	Sample 1	Sample 2	Sample 3	mean	SD
		Control	0.26393	0.277075	0.290146	0.2771	0.01311
		SONFH	0.206063	0.20801	0.215889	0.21	0.005203
		SONFH+Endostatin	0.153417	0.165922	0.157863	0.1591	0.006339
Figure 3C	Tb.N(1/mm)
		Control	3.42158	3.54424	3.62091	3.529	0.1005
		SONFH	2.72459	2.61639	2.63996	2.66	0.0569
		SONFH+Endostatin	1.99322	2.17678	2.06886	2.08	0.09225
Figure 3D	Tb.Th(mm)
		Control	0.0657998	0.0623949	0.0617336	0.06331	0.002182
		SONFH	0.0573672	0.0568619	0.0527556	0.05566	0.002529
		SONFH+Endostatin	0.0485188	0.0471193	0.0458577	0.04717	0.001331
Figure 3E	Tb.Sp(mm)
		Control	0.188987	0.282731	0.273187	0.2483	0.05159
		SONFH	0.322104	0.309395	0.294576	0.3087	0.01378
		SONFH+Endostatin	0.329456	0.329461	0.319344	0.3244	0.007154
Figure 3F	BV(mm^3)
		Control	0.645505	0.712703	0.73345	0.6972	0.04597
		SONFH	0.491524	0.41515	0.512074	0.4729	0.05107
		SONFH+Endostatin	0.300709	0.371985	0.354781	0.3425	0.03719
Figure 3G	BS/BV(1/U)
		Control	61.7928	58.3311	58.6374	59.59	1.916
		SONFH	67.6008	67.2622	59.488	64.78	4.589
		SONFH+Endostatin	80.7646	68.2109	72.1814	73.72	6.416

## Sheet: RT-qPCR
				ct value
		Groups		Sample 1	Sample 2	Sample 3
		Control	GAPDH	18.8816	18.6661	18.6239
			VEGF	27.9244	27.9729	28.0661
			Endostatin	31.8981	31.8094	31.9243
		SONFH	GAPDH	18.84	18.87	18.7253
			VEGF	29.2344	29.1599	29.0351
			Endostatin	30.434	30.2888	30.2326
		SONFH+MMP-2	GAPDH	17.5348	17.326	17.7426
			VEGF	28.127	28.2886	29.1858
			Endostatin	28.8515	28.7467	28.7269
		SONFH+Endostatin	GAPDH	18.3038	18.2425	18.122
			VEGF	29.6379	29.4892	29.3583
			Endostatin	28.6042	28.5344	28.9754
			2^−ΔΔCt
Figure 4 C	VEGF	Group	Sample1	Sample 2	Sample 3	mean	SD
		Control	1.166	0.971	0.884	1.007	0.1444
		SONFH	0.392	0.506	0.548	0.482	0.08072
		SONFH+MMP-2	0.342	0.317	0.25	0.303	0.04757
		SONFH+Endostatin	0.204	0.261	0.288	0.251	0.04288
Figure 5A	Endostatin
		Control	1.099	1.007	0.903	1.003	0.09806
		SONFH	2.681	3.305	3.466	3.151	0.4146
		SONFH+MMP-2	3.249	3.3	4.98	3.843	0.985
		SONFH+Endostatin	6.571	7.217	5.453	6.414	0.8925

## Sheet: Western blotting
Integrated density
	Repeat 1		Repeat 2		Repeat 3
	Control	SONFH	Control	SONFH	Control	SONFH
β-actin	457725	467292	466060	458253	460418	371031
MMP-2	280002	361544	287581	360047	313996	362901
						Normalized value
Figure 1E	MMP-2/β-actin	Sample1	Sample2	Sample3	mean	Sample1	Sample2	Sample3	mean	SD
	Control	0.611725	0.617047	0.68198	0.636918	0.960446	0.968802	1.07075	1	0.06141
	SONFH	0.7737	0.785695	0.978088		1.21476	1.23359	1.53566	1.328	0.1801
	Integrated density
	Repeat 1				Repeat 2				Repeat 3
	Control	SONFH	SONFH+MMP-2	SONFH+Endostatin	Control	SONFH	SONFH+MMP-2	SONFH+Endostatin	Control	SONFH	SONFH+MMP-2	SONFH+Endostatin
β-actin	82795	86666	88996	89505	86336	86362	86480	89209	83023	86735	89687	89970
VEGF	89513	50498	33066	23944	101849	72460	45395	37955	113345	70382	47757	40897
MMP-2	61816	73735	106638	76618	65000	77818	99024	76626	49106	74600	97465	84037
β-actin	141326	131800	122157	120216	147426	126586	118127	137890	163887	180597	172472	159110
Endostatin	250326	304332	349585	401154	244818	310626	436725	452728	270457	420276	513503	503203
β-actin	73703	70315	72918	67275	87166	96204	103920	84873	86467	124211	146903	148300
HIF-1α	122164	97506	38761	27000	158532	107770	55533	44595	156920	128807	84566	68129
PI3K	84131	84986	82117	81793	73253	81217	78084	85730	58438	69442	68580	70509
p-PI3K	117793	86155	60256	44258	105115	69875	32930	30412	111697	59843	32650	35317
AKT	114480	111789	118304	108280	91396	99049	105376	104958	117867	166413	166827	170162
p-AKT	70435	50603	35409	27496	67639	51696	33801	31451	92938	76507	49810	35413
							Normalized value
Figure 4 B	MMP-2/β-actin		Sample1	Sample 2	Sample 3	mean	Sample 1	Sample 2	Sample 3	mean	SD
		Control	0.746615	0.752872	0.591475	0.696987	1.0712	1.08018	0.848616	1	0.1312
		SONFH	0.850795	0.901068	0.860091		1.22068	1.2928	1.23401	1.249	0.03838
		SONFH+MMP-2	1.19823	1.14505	1.08672		1.71916	1.64286	1.55917	1.64	0.08002
		SONFH+Endostatin	0.856019	0.858949	0.934056		1.22817	1.23237	1.34013	1.267	0.06346
Figure 4E	VEGF/β-actin
		Control	1.08114	1.17968	1.36522	1.20868	0.894479	0.976007	1.12951	1	0.1193
		SONFH	0.582674	0.839026	0.81146		0.482074	0.694166	0.67136	0.6159	0.1164
		SONFH+MMP-2	0.371545	0.524919	0.532485		0.307397	0.43429	0.44055	0.3941	0.07513
		SONFH+Endostatin	0.267516	0.425462	0.454563		0.221329	0.352005	0.376081	0.3165	0.08327
Figure 5C	Endostatin/β-actin
		Control	1.77127	1.66062	1.65027	1.69405	1.04558	0.980265	0.974154	1	0.03959
		SONFH	2.30904	2.45387	2.32715		1.36303	1.44853	1.37372	1.395	0.04658
		SONFH+MMP-2	2.86177	3.69708	2.97731		1.68931	2.18239	1.75751	1.876	0.2672
		SONFH+Endostatin	3.33694	3.28325	3.16261		1.9698	1.93811	1.86689	1.925	0.0527
Figure 6 B	p-PI3K/PI3K
		Control	1.40011	1.43496	1.91138	1.58215	0.884944	0.906967	1.20809	1	0.1805
		SONFH	1.01376	0.860349	0.86177		0.640745	0.543785	0.544683	0.5764	0.05572
		SONFH+MMP-2	0.733782	0.421725	0.476086		0.463788	0.266552	0.300911	0.3438	0.1054
		SONFH+Endostatin	0.541098	0.354742	0.500886		0.342001	0.224215	0.316586	0.2943	0.06198
Figure 6C	p-AKT/AKT
		Control	0.61526	0.740065	0.788499	0.714608	0.860976	1.03562	1.1034	1	0.1251
		SONFH	0.452665	0.521923	0.459742		0.633446	0.730363	0.643348	0.6691	0.05333
		SONFH+MMP-2	0.299305	0.320766	0.298573		0.418838	0.448869	0.417813	0.4285	0.01764
		SONFH+Endostatin	0.253934	0.299653	0.208113		0.355348	0.419325	0.291227	0.3553	0.06405
Figure 6D	HIF-1α/β-actin
		Control	1.65752	1.81874	1.8148	1.76368	0.939805	1.03122	1.02898	1	0.05214
		SONFH	1.3867	1.12022	1.037		0.786254	0.635162	0.587975	0.6698	0.1036
		SONFH+MMP-2	0.53157	0.534382	0.575659		0.301398	0.302992	0.326396	0.3103	0.014
		SONFH+Endostatin	0.401338	0.525432	0.4594		0.227557	0.297918	0.260478	0.262	0.0352
